# Supplementary material for: Fascia Tissue Manipulations in Chronic Low Back Pain: A Pragmatic Comparative Randomized Clinical Trial of the 4xT Method® and Exercise Therapy
Source: Life (Basel). 2023 Dec 20;14(1):7. doi: 10.3390/life14010007 (PMC10820544; doi:10.3390/life14010007)
Supplement: Supplementary file 1 [file life-14-00007-s001.zip]

Archive with 2 entries (2 files):
- Table S2, Training Program.pdf
- Video S1_ DAMT-Test.mp4
